# Supplementary material for: Paraboea wenshanensis, a new species of Gesneriaceae from Yunnan, China
Source: PhytoKeys. 2018 Feb 9;(95):83–91. doi: 10.3897/phytokeys.95.21586 (PMC5904368; doi:10.3897/phytokeys.95.21586)
Supplement: XML Treatment for Paraboea wenshanensis [file phytokeys.95.21586-treatment1.xml]

<!DOCTYPE tp:taxon-treatment
  PUBLIC "-//TaxonX//DTD Taxonomic Treatment Publishing DTD v0 20100105//EN" "tax-treatment-NSO.dtd">
<tp:taxon-treatment xmlns:tp="http://www.plazi.org/taxpub"><tp:treatment-meta><kwd-group><label>Taxon classification</label><kwd><named-content xmlns:xlink="http://www.w3.org/1999/xlink" content-type="kingdom">Plantae</named-content></kwd><kwd><named-content xmlns:xlink="http://www.w3.org/1999/xlink" content-type="order">Lamiales</named-content></kwd><kwd><named-content xmlns:xlink="http://www.w3.org/1999/xlink" content-type="family">Gesneriaceae</named-content></kwd></kwd-group><mixed-citation publication-type="journal"><person-group><name><surname>He</surname><given-names>De-Ming</given-names></name><name><surname>Feng</surname><given-names>Yan-Fei</given-names></name><name><surname>Pan</surname><given-names>Fu-Zhuan</given-names></name><name><surname>Hong</surname><given-names>Xin</given-names></name><name><surname>Wen</surname><given-names>Fang</given-names></name></person-group><article-title>
          <italic><tp:taxon-name><tp:taxon-name-part taxon-name-part-type="genus" reg="Paraboea">Paraboea</tp:taxon-name-part> <tp:taxon-name-part taxon-name-part-type="species" reg="wenshanensis">wenshanensis</tp:taxon-name-part></tp:taxon-name></italic>, a new species of <tp:taxon-name><tp:taxon-name-part taxon-name-part-type="family">Gesneriaceae</tp:taxon-name-part></tp:taxon-name> from Yunnan, China</article-title><source>PhytoKeys</source><day>9</day><month>2</month><year>2018</year><volume>2018</volume><issue>95</issue><fpage>83</fpage><lpage>91</lpage><pub-id pub-id-type="doi">10.3897/phytokeys.95.21586</pub-id></mixed-citation></tp:treatment-meta><tp:nomenclature><tp:taxon-name>
            <tp:taxon-name-part taxon-name-part-type="genus" reg="Paraboea">Paraboea</tp:taxon-name-part>
            <tp:taxon-name-part taxon-name-part-type="species" reg="wenshanensis">wenshanensis</tp:taxon-name-part>
            <object-id xmlns:xlink="http://www.w3.org/1999/xlink" content-type="ipni" xlink:type="simple">urn:lsid:ipni.org:names:60476045-2</object-id>
          </tp:taxon-name><tp:taxon-authority>X.Hong &amp; F.Wen</tp:taxon-authority><tp:taxon-status xmlns:xlink="http://www.w3.org/1999/xlink" xlink:type="simple">sp. nov.</tp:taxon-status><xref ref-type="fig" rid="F1">Figures 1</xref><xref ref-type="fig" rid="F2">and 2</xref></tp:nomenclature><tp:treatment-sec sec-type="diagnosis" id="SECID0EZHAC"><title>Diagnosis.</title><p>
            <italic><tp:taxon-name><tp:taxon-name-part taxon-name-part-type="genus" reg="Paraboea">Paraboea</tp:taxon-name-part> <tp:taxon-name-part taxon-name-part-type="species" reg="wenshanensis">wenshanensis</tp:taxon-name-part></tp:taxon-name></italic> is similar to <italic><tp:taxon-name><tp:taxon-name-part taxon-name-part-type="genus" reg="Paraboea">P.</tp:taxon-name-part> <tp:taxon-name-part taxon-name-part-type="species" reg="martinii">martinii</tp:taxon-name-part></tp:taxon-name></italic> (H. Lév. &amp; Vaniot) B.L. Burtt and <italic><tp:taxon-name><tp:taxon-name-part taxon-name-part-type="genus" reg="Paraboea">P.</tp:taxon-name-part> <tp:taxon-name-part taxon-name-part-type="species" reg="glutinosa">glutinosa</tp:taxon-name-part></tp:taxon-name></italic> (Hand.-Mazz.) K.Y. Pan in having similar corolla shape and colour, but can be distinguished by its oblong-ovate to elliptic leaf blade, crenate margin, lateral veins 4–8 on each side of midrib, petiole subsessile or up to 3 cm long, broadly obovate, glabrous bracts, 6–8 mm long, glabrous membranous calyx and capitate staminodes. It also morphologically resembles <italic><tp:taxon-name><tp:taxon-name-part taxon-name-part-type="genus" reg="Paraboea">P.</tp:taxon-name-part> <tp:taxon-name-part taxon-name-part-type="species" reg="angustifolia">angustifolia</tp:taxon-name-part></tp:taxon-name></italic> Yan Liu &amp; W.B. Xu, but can be easily distinguished by the oblong-ovate to elliptic leaf blade, broadly obovate, glabrous bracts, oblong to oblanceolate, glabrous membranous calyx, sparsely glandu<!--PageBreak--><!--PageBreak-->lar puberulent filaments; capitate staminodes and twisted capsule. A morphological comparison between <italic><tp:taxon-name><tp:taxon-name-part taxon-name-part-type="genus" reg="Paraboea">P.</tp:taxon-name-part> <tp:taxon-name-part taxon-name-part-type="species" reg="wenshanensis">wenshanensis</tp:taxon-name-part></tp:taxon-name></italic> and congeners: <italic><tp:taxon-name><tp:taxon-name-part taxon-name-part-type="genus" reg="Paraboea">P.</tp:taxon-name-part> <tp:taxon-name-part taxon-name-part-type="species" reg="angustifolia">angustifolia</tp:taxon-name-part></tp:taxon-name></italic>, <italic><tp:taxon-name><tp:taxon-name-part taxon-name-part-type="genus" reg="Paraboea">P.</tp:taxon-name-part> <tp:taxon-name-part taxon-name-part-type="species" reg="martinii">martinii</tp:taxon-name-part></tp:taxon-name></italic> and <italic><tp:taxon-name><tp:taxon-name-part taxon-name-part-type="genus" reg="Paraboea">P.</tp:taxon-name-part> <tp:taxon-name-part taxon-name-part-type="species" reg="glutinosa">glutinosa</tp:taxon-name-part></tp:taxon-name></italic> is provided in Table <xref ref-type="table" rid="T1">1</xref>. (see also Fig. <xref ref-type="fig" rid="F3">3</xref>).</p><fig id="F1" position="float" orientation="portrait"><label>Figure 1.</label><caption><p>
                <italic><tp:taxon-name><tp:taxon-name-part taxon-name-part-type="genus" reg="Paraboea">Paraboea</tp:taxon-name-part> <tp:taxon-name-part taxon-name-part-type="species" reg="wenshanensis">wenshanensis</tp:taxon-name-part></tp:taxon-name></italic> X.Hong &amp; F.Wen. <bold>A</bold> Habitat in fruiting period <bold>B</bold> Inflorescences <bold>C</bold> Dissection of a flower showing corolla, stamens and staminodes <bold>D</bold> Calyx and pistil, stamen (showing the glandular–puberulous, inflated and strongly geniculate).</p></caption><graphic xmlns:xlink="http://www.w3.org/1999/xlink" xlink:href="phytokeys-95-083-g001.jpg" position="float" orientation="portrait" xlink:type="simple" id="oo_185279.jpg"/></fig><fig id="F2" position="float" orientation="portrait"><label>Figure 2.</label><caption><p>
                <italic><tp:taxon-name><tp:taxon-name-part taxon-name-part-type="genus" reg="Paraboea">Paraboea</tp:taxon-name-part> <tp:taxon-name-part taxon-name-part-type="species" reg="wenshanensis">wenshanensis</tp:taxon-name-part></tp:taxon-name></italic> X.Hong &amp; F.Wen. <bold>A</bold> Habitat <bold>B</bold> Adaxial surface view of leaf blade <bold>C</bold> Abaxial surface view of leaf blade <bold>D</bold> Cyme with flowers, showing wide campanulate <bold>E</bold> Frontal view of corolla <bold>F</bold> Calyx lobes <bold>G</bold> Opened corolla for showing stamens and pistil <bold>H</bold> Pistil with calyx lobes and stamens, showing anthers and strongly geniculate filaments <bold>I</bold> Infructescence with many capsules.</p></caption><graphic xmlns:xlink="http://www.w3.org/1999/xlink" xlink:href="phytokeys-95-083-g002.jpg" position="float" orientation="portrait" xlink:type="simple" id="oo_185280.jpg"/></fig><table-wrap id="T1" position="float" orientation="portrait"><label>Table 1.</label><caption><p>Diagnostic character differences amongst <italic><tp:taxon-name><tp:taxon-name-part taxon-name-part-type="genus" reg="Paraboea">Paraboea</tp:taxon-name-part> <tp:taxon-name-part taxon-name-part-type="species" reg="wenshanensis">wenshanensis</tp:taxon-name-part></tp:taxon-name></italic> sp. nov., <italic><tp:taxon-name><tp:taxon-name-part taxon-name-part-type="genus" reg="Paraboea">P.</tp:taxon-name-part> <tp:taxon-name-part taxon-name-part-type="species" reg="angustifolia">angustifolia</tp:taxon-name-part></tp:taxon-name></italic>, <italic><tp:taxon-name><tp:taxon-name-part taxon-name-part-type="genus" reg="Paraboea">P.</tp:taxon-name-part> <tp:taxon-name-part taxon-name-part-type="species" reg="martinii">martinii</tp:taxon-name-part></tp:taxon-name></italic> and <italic><tp:taxon-name><tp:taxon-name-part taxon-name-part-type="genus" reg="Paraboea">P.</tp:taxon-name-part> <tp:taxon-name-part taxon-name-part-type="species" reg="glutinosa">glutinosa</tp:taxon-name-part></tp:taxon-name></italic>.</p></caption><table id="TID0E6GAC" rules="all"><tbody><tr><th rowspan="1" colspan="1">Characters</th><th rowspan="1" colspan="1">
                    <italic><tp:taxon-name><tp:taxon-name-part taxon-name-part-type="genus" reg="Paraboea">P.</tp:taxon-name-part> <tp:taxon-name-part taxon-name-part-type="species" reg="wenshanensis">wenshanensis</tp:taxon-name-part></tp:taxon-name></italic>
                  </th><th rowspan="1" colspan="1">
                    <italic><tp:taxon-name><tp:taxon-name-part taxon-name-part-type="genus" reg="Paraboea">P.</tp:taxon-name-part> <tp:taxon-name-part taxon-name-part-type="species" reg="angustifolia">angustifolia</tp:taxon-name-part></tp:taxon-name></italic>
                  </th><th rowspan="1" colspan="1">
                    <italic><tp:taxon-name><tp:taxon-name-part taxon-name-part-type="genus" reg="Paraboea">P.</tp:taxon-name-part> <tp:taxon-name-part taxon-name-part-type="species" reg="martinii">martinii</tp:taxon-name-part></tp:taxon-name></italic>
                  </th><th rowspan="1" colspan="1">
                    <italic><tp:taxon-name><tp:taxon-name-part taxon-name-part-type="genus" reg="Paraboea">P.</tp:taxon-name-part> <tp:taxon-name-part taxon-name-part-type="species" reg="glutinosa">glutinosa</tp:taxon-name-part></tp:taxon-name></italic>
                  </th></tr><tr><td rowspan="1" colspan="1">
                    <bold>Petiole</bold>
                  </td><td rowspan="1" colspan="1">subsessile or up to 3 cm long</td><td rowspan="1" colspan="1">subsessile or up to 2 cm long</td><td rowspan="1" colspan="1">2–10 cm long</td><td rowspan="1" colspan="1">3–7 cm long</td></tr><tr><td rowspan="1" colspan="1">
                    <bold>Shape of leaf blade</bold>
                  </td><td rowspan="1" colspan="1">oblong-ovate to elliptic</td><td rowspan="1" colspan="1">linear-oblanceolate</td><td rowspan="1" colspan="1">elliptic to ovate or oblanceolate</td><td rowspan="1" colspan="1">obovate to elliptic, ovate or oblong</td></tr><tr><td rowspan="1" colspan="1">
                    <bold>Margin of leaf blade</bold>
                  </td><td rowspan="1" colspan="1">crenate</td><td rowspan="1" colspan="1">serrulate</td><td rowspan="1" colspan="1">serrulate to crenulate</td><td rowspan="1" colspan="1">serrate to subentire</td></tr><tr><td rowspan="1" colspan="1">
                    <bold>Number of lateral veins on each side of midrib</bold>
                  </td><td rowspan="1" colspan="1">4–8</td><td rowspan="1" colspan="1">4–8</td><td rowspan="1" colspan="1">7–11</td><td rowspan="1" colspan="1">10–14</td></tr><tr><td rowspan="1" colspan="1">
                    <bold>Shape of Bracts</bold>
                  </td><td rowspan="1" colspan="1">broadly obovate</td><td rowspan="1" colspan="1">linear-lanceolate</td><td rowspan="1" colspan="1">lanceolate to ovate,</td><td rowspan="1" colspan="1">narrowly ovate to obovate</td></tr><tr><td rowspan="1" colspan="1">
                    <bold>Indumentum of bracts</bold>
                  </td><td rowspan="1" colspan="1">glabrous</td><td rowspan="1" colspan="1">outside pannose</td><td rowspan="1" colspan="1">outside pannose</td><td rowspan="1" colspan="1">outside pannose</td></tr><tr><td rowspan="1" colspan="1">
                    <bold>Shape of Calyx</bold>
                  </td><td rowspan="1" colspan="1">oblong to oblanceolate</td><td rowspan="1" colspan="1">linear-lanceolate</td><td rowspan="1" colspan="1">narrowly oblong to narrowly triangular</td><td rowspan="1" colspan="1">lanceolate to narrowly triangular</td></tr><tr><td rowspan="1" colspan="1">
                    <bold>Texture of calyx</bold>
                  </td><td rowspan="1" colspan="1">membranous</td><td rowspan="1" colspan="1">thick papery</td><td rowspan="1" colspan="1">papery</td><td rowspan="1" colspan="1">papery</td></tr><tr><td rowspan="1" colspan="1">
                    <bold>Indumentum of calyx</bold>
                  </td><td rowspan="1" colspan="1">glabrous</td><td rowspan="1" colspan="1">pannose</td><td rowspan="1" colspan="1">sparsely puberulent</td><td rowspan="1" colspan="1">glandular puberulent to glabrous</td></tr><tr><td rowspan="1" colspan="1">
                    <bold>Indumentum of filaments</bold>
                  </td><td rowspan="1" colspan="1">sparsely glandular puberulent</td><td rowspan="1" colspan="1">glabrous</td><td rowspan="1" colspan="1">bearded</td><td rowspan="1" colspan="1">glabrous to glandular puberulent</td></tr><tr><td rowspan="1" colspan="1">
                    <bold>Staminodes</bold>
                  </td><td rowspan="1" colspan="1">capitate, ca. 0.2 mm long</td><td rowspan="1" colspan="1">linear, ca. 4 mm long,</td><td rowspan="1" colspan="1">linear, ca. 3 mm long,</td><td rowspan="1" colspan="1">linear, 1.2–2 mm long</td></tr><tr><td rowspan="1" colspan="1">
                    <bold>Capsule</bold>
                  </td><td rowspan="1" colspan="1">twisted</td><td rowspan="1" colspan="1">straight</td><td rowspan="1" colspan="1">twisted</td><td rowspan="1" colspan="1">twisted</td></tr></tbody></table></table-wrap><fig id="F3" position="float" orientation="portrait"><label>Figure 3.</label><caption><p>
                <bold>A</bold>:<italic><tp:taxon-name><tp:taxon-name-part taxon-name-part-type="genus" reg="Paraboea">Paraboea</tp:taxon-name-part> <tp:taxon-name-part taxon-name-part-type="species" reg="wenshanensis">wenshanensis</tp:taxon-name-part></tp:taxon-name></italic> X.Hong &amp; F.Wen. <bold>A-1</bold> plant in habitat <bold>A-2</bold> corolla face view <bold>B</bold> <italic><tp:taxon-name><tp:taxon-name-part taxon-name-part-type="genus" reg="Paraboea">P.</tp:taxon-name-part> <tp:taxon-name-part taxon-name-part-type="species" reg="angustifolia">angustifolia</tp:taxon-name-part></tp:taxon-name></italic> Yan Liu &amp; W.B. Xu <bold>B-1</bold> habitat <bold>B-2</bold> flowering habit, <bold>B-3</bold> corolla face view <bold>C</bold> <italic><tp:taxon-name><tp:taxon-name-part taxon-name-part-type="genus" reg="Paraboea">P.</tp:taxon-name-part> <tp:taxon-name-part taxon-name-part-type="species" reg="martinii">martinii</tp:taxon-name-part></tp:taxon-name></italic> (Lévl.) Burt <bold>C-1</bold> flowering habit <bold>C-2</bold> corolla face view <bold>D</bold> <italic><tp:taxon-name><tp:taxon-name-part taxon-name-part-type="genus" reg="Paraboea">P.</tp:taxon-name-part> <tp:taxon-name-part taxon-name-part-type="species" reg="glutinosa">glutinosa</tp:taxon-name-part></tp:taxon-name></italic> (Handel-Mazzetti) K. Y. Pan <bold>D-1</bold> plant in habitat <bold>D-2</bold> inflorescense, showing corolla face view.</p></caption><graphic xmlns:xlink="http://www.w3.org/1999/xlink" xlink:href="phytokeys-95-083-g003.jpg" position="float" orientation="portrait" xlink:type="simple" id="oo_185281.jpg"/></fig></tp:treatment-sec><tp:treatment-sec sec-type="material" id="SECID0E4KAE"><title>Type.</title><p>CHINA. Yunnan Province: Shaka County, Gumu Town, Wenshan Zhuang and Miao Autonomous Prefecture, <named-content xmlns:xlink="http://www.w3.org/1999/xlink" content-type="dwc:verbatimCoordinates" xlink:type="simple"><named-content content-type="geo-json" specific-use="{&#34;type&#34;:&#34;Point&#34;,&#34;coordinates&#34;:[104.204608,23.156250]}" id="NCID0EGLAE" xlink:type="simple">23°9'22.5"N, 104°12'16.59"E</named-content></named-content>, a.s.l. 1,500 m, 4 Jul 2014, flowering, <italic>D.M. He &amp; Y.F. Feng WSLJS646</italic> (holotype: KUN; isotype: AHU, IBK).</p></tp:treatment-sec><tp:treatment-sec sec-type="description" id="SECID0ENLAE"><title>Description.</title><p>
            <italic>Terrestrial</italic> lithophilic, perennial rosulate herbs. <italic>Stems</italic> subterete, 5–10 cm long, 5–9 mm in diameter. <italic>Leaves</italic> 6–20, congested at the apex of the stem, subsessile or up to 3 cm long, leaf blade oblong-ovate to elliptic, (5–)8–18 × 1–3 cm, coriaceous, bases strongly oblique and asymmetrically attenuate, margins crenate sometimes with a woolly strip, apices acute to obtuse, upper leaf surfaces with arachnoid covering when young, becoming glabrescent with age, lower leaf densely appressed greyish arachnoid hairs; lateral veins 4–8 on each side of midrib, convex <!--PageBreak-->and densely appressed brown to greyish woolly hairs along the abaxial veins. <italic><tp:taxon-name><tp:taxon-name-part taxon-name-part-type="genus" reg="Cymes">Cymes</tp:taxon-name-part></tp:taxon-name></italic> dichotomous, axillary or subterminal, dichasia 1–3(–5), (2–)4–16-flowered; peduncles 3–10 cm long, ca. 5 mm in diameter, sparsely greyish matted woolly hairs, green; bracts 2, opposite, broadly obovate, 7–9 × ca. 5 mm, margins entire, apices blunted to obtuse, glabrous, whitish to purple; pedicels 0.8–1 cm long, ca. 2 mm in diameter, sparsely greyish matted woolly, greenish. <italic>Calyx</italic> membranous, 5-parted to the base, lobes oblong to oblanceolate, 6–8 × ca. 2.6 mm, glabrous, margins entire, apex obtuse or rounded, white to purplish. <italic>Corolla</italic> zygomorphic, 1–1.5 cm long, purple outside, bluish or purplish inside, glabrous; tube obliquely wide campanulate, 0.6–1.2 cm long, ca. 1cm in diameter at the mouth; the limb two-lipped; adaxial lip 2-lobed to near base, lobes semi-orbicular, apex rounded, 2–4 × ca. 3 mm, abaxial lip 3-lobed to base, central lobe ovate, lateral lobes obliquely ovate, the apex of 3 lower lobes rounded, 5–6 × ca. 3 mm. <italic>Stamens</italic> 2, included, adnate to abaxial side of corolla tube near base; filaments 4–5 mm long, inflated and strongly geniculate on the upper part, wide along its length and narrowly constricted at base, white, sparsely purple glandular–puberulous near the base; anthers dorsifixed, ca. 3.5 mm long; transversely spindle-shaped, coherent at the lateral sides, dehiscing longitudinally, white, glabrous; <italic>staminodes</italic> 2, capitate, <!--PageBreak-->ca. 0.2 mm long, adnate to ca. 1.5 cm above the corolla tube base. <italic>Pistil</italic> glabrous; ovary narrowly ovoid to conical, ca. 1 cm long, ca. 1.1 mm in diameter, placentas 4, axile, undivided; style ca. 6 mm long, stigma capitate, with numerous papillae. <italic>Capsule</italic> linear, spirally twisted, ca. 3 cm long, 0.4–0.6 cm in diameter, glabrous, slightly curved, dehiscing loculicidally to base.</p><!--PageBreak--></tp:treatment-sec><tp:treatment-sec sec-type="etymology" id="SECID0ERMAE"><title>Etymology.</title><p>The specific epithet is derived from the type locality, Wenshan National Nature Reserve, Yunnan Province, China.</p></tp:treatment-sec><tp:treatment-sec sec-type="Vernacular name" id="SECID0EWMAE"><title>Vernacular name.</title><p>Wén Shān Zhǖ Máo Jǜ Tái (Chinese pronunciation); 文山蛛毛苣苔 (Chinese name).</p></tp:treatment-sec><tp:treatment-sec sec-type="distribution" id="SECID0E2MAE"><title>Distribution and habitat.</title><p>To date, <italic><tp:taxon-name><tp:taxon-name-part taxon-name-part-type="genus" reg="Paraboea">Paraboea</tp:taxon-name-part> <tp:taxon-name-part taxon-name-part-type="species" reg="wenshanensis">wenshanensis</tp:taxon-name-part></tp:taxon-name></italic> is locally abundant and endemic to south-western China, from type locality: Wenshan Nature Reserve, Wenshan Zhuang and Miao Autonomous Prefecture, Yunnan province. This species grows on moist shady cliffs of limestone hills, at an elevation of 1,500 m a.s.l. The average temperature is 14.5 °C, the average annual precipitation has been calculated as ca. 1,022 mm. The forest is a subtropical monsoon climate evergreen broad-leaved forest, with main community types of <italic><tp:taxon-name><tp:taxon-name-part taxon-name-part-type="genus" reg="Ilex">Ilex</tp:taxon-name-part> <tp:taxon-name-part taxon-name-part-type="species" reg="polyneura">polyneura</tp:taxon-name-part></tp:taxon-name></italic> (Hand.-Mazz.) S.Y. Hu, <italic><tp:taxon-name><tp:taxon-name-part taxon-name-part-type="genus" reg="Triadica">Triadica</tp:taxon-name-part> <tp:taxon-name-part taxon-name-part-type="species" reg="rotundifolia">rotundifolia</tp:taxon-name-part></tp:taxon-name></italic> (Hemsl.) Esser and <italic><tp:taxon-name><tp:taxon-name-part taxon-name-part-type="genus" reg="Debregeasia">Debregeasia</tp:taxon-name-part> <tp:taxon-name-part taxon-name-part-type="species" reg="orientalis">orientalis</tp:taxon-name-part></tp:taxon-name></italic> C.J. Chen.</p></tp:treatment-sec><tp:treatment-sec sec-type="conservation status" id="SECID0ENOAE"><title>Conservation status.</title><p>Current information for this new species is only known from very few collections and details on the size of the population are known in Wenshan Nature Reserve, where the plants’ protected status is guaranteed. Based on five careful field investigations in the past years, this species appears to be locally abundant. Considering that not enough is known about the population, it is proposed that <italic><tp:taxon-name><tp:taxon-name-part taxon-name-part-type="genus" reg="Paraboea">Paraboea</tp:taxon-name-part> <tp:taxon-name-part taxon-name-part-type="species" reg="wenshanensis">wenshanensis</tp:taxon-name-part></tp:taxon-name></italic> should currently be classed as data deficient (<abbrev xmlns:xlink="http://www.w3.org/1999/xlink" xlink:title="data deficient" id="ABBRID0E5OAE" xlink:type="simple">DD</abbrev>) (<xref ref-type="bibr" rid="B8">IUCN 2016</xref>).</p></tp:treatment-sec><tp:treatment-sec sec-type="notes" id="SECID0EGPAE"><title>Notes.</title><p>The geographical distributions of <italic><tp:taxon-name><tp:taxon-name-part taxon-name-part-type="genus" reg="Paraboea">P.</tp:taxon-name-part> <tp:taxon-name-part taxon-name-part-type="species" reg="wenshanensis">wenshanensis</tp:taxon-name-part></tp:taxon-name></italic> and its similar species are identified in Map <xref ref-type="fig" rid="F4">1</xref>.</p><fig id="F4" position="float" orientation="portrait"><label>Map 1.</label><caption><p>The geographical distribution of <italic><tp:taxon-name><tp:taxon-name-part taxon-name-part-type="genus" reg="Paraboea">P.</tp:taxon-name-part> <tp:taxon-name-part taxon-name-part-type="species" reg="wenshanensis">wenshanensis</tp:taxon-name-part></tp:taxon-name></italic> sp. nov., <italic><tp:taxon-name><tp:taxon-name-part taxon-name-part-type="genus" reg="Paraboea">P.</tp:taxon-name-part> <tp:taxon-name-part taxon-name-part-type="species" reg="angustifolia">angustifolia</tp:taxon-name-part></tp:taxon-name></italic>, <italic><tp:taxon-name><tp:taxon-name-part taxon-name-part-type="genus" reg="Paraboea">P.</tp:taxon-name-part> <tp:taxon-name-part taxon-name-part-type="species" reg="martinii">martinii</tp:taxon-name-part></tp:taxon-name></italic> and <italic><tp:taxon-name><tp:taxon-name-part taxon-name-part-type="genus" reg="Paraboea">P.</tp:taxon-name-part> <tp:taxon-name-part taxon-name-part-type="species" reg="glutinosa">glutinosa</tp:taxon-name-part></tp:taxon-name></italic>.</p></caption><graphic xmlns:xlink="http://www.w3.org/1999/xlink" xlink:href="phytokeys-95-083-g004.jpg" position="float" orientation="portrait" xlink:type="simple" id="oo_185282.jpg"/></fig><!--PageBreak--></tp:treatment-sec><ref-list><ref id="B8"><mixed-citation xmlns:xlink="http://www.w3.org/1999/xlink" xlink:type="simple">
          <institution xlink:type="simple">IUCN</institution> (<year>2016</year>) Guidelines for Using the IUCN Red List Categories and Criteria. Version 12. Prepared by the Standards and Petitions Subcommittee. Available from: <ext-link xlink:type="simple" ext-link-type="uri" xlink:href="http://www.iucnredlist.org/documents/RedListGuidelines.pdf">http://www.iucnredlist.org/documents/RedListGuidelines.pdf</ext-link> [accessed 15 April 2016]</mixed-citation></ref></ref-list></tp:taxon-treatment>
